# Supplementary material for: Expression of Concern: Histone acetyltransferase inhibition reverses opacity in rat galactose-induced cataract
Source: PLoS One. 2025 Jul 31;20(7):e0329215. doi: 10.1371/journal.pone.0329215 (PMC12312943; doi:10.1371/journal.pone.0329215)
Supplement: S1 File — (XLSX) [file pone.0329215.s001.xlsx]

## Sheet: Sheet1
Gene	Control						Galactose_Day4						Galactose_Day6						C646						CBP30						CPTH2						C646+CPTH2						CBP30+CPTH2						TH1834
	ΔCt			2^(-ΔCt)			ΔCt			2^(-ΔCt)			ΔCt			2^(-ΔCt)			ΔCt			2^(-ΔCt)			ΔCt			2^(-ΔCt)			ΔCt			2^(-ΔCt)			ΔCt			2^(-ΔCt)			ΔCt			2^(-ΔCt)			ΔCt
	n=1	n=2	n=3	n=1	n=2	n=3	n=1	n=2	n=3	n=1	n=2	n=3	n=1	n=2	n=3	n=1	n=2	n=3	n=1	n=2	n=3	n=1	n=2	n=3	n=1	n=2	n=3	n=1	n=2	n=3	n=1	n=2	n=3	n=1	n=2	n=3	n=1	n=2	n=3	n=1	n=2	n=3	n=1	n=2	n=3	n=1	n=2	n=3	n=1
A3galt2	7.79849	8.9267	7.69559	0.00449181	0.00205492	0.00482388	6.4299	6.38642	6.26457	0.0115986	0.0119535	0.013007	6.46357	6.31912	6.04855	0.0113311	0.0125244	0.0151079	7.08641	7.83637	7.20996	0.00735829	0.00437539	0.00675441	8.10629	7.25051	6.93112	0.0036288	0.00656717	0.00819457	5.94755	5.75759	6.53844	0.0162035	0.0184838	0.010758	7.30765	7.06305	7.88336	0.00631215	0.00747842	0.00423517	8.1211	5.94697	7.91572	0.00359175	0.0162101	0.00414123	6.98632
Acta1	14.5244	16.574	13.6516	4.2436e-05	1.02503e-05	7.77053e-05	6.64459	6.35669	6.59818	0.0099949	0.0122024	0.0103217	5.60509	5.21968	5.76964	0.0205447	0.0268361	0.0183301	5.87044	7.46277	6.03996	0.0170932	0.00566867	0.0151981	10.7744	9.1319	8.79558	0.000570912	0.00178247	0.00225044	5.67792	6.41535	4.68007	0.0195333	0.0117162	0.0390083	7.07998	7.0543	10.4037	0.00739118	0.00752392	0.00073818	10.8426	7.8341	6.1123	0.000544557	0.00438229	0.0144548	8.5383
Acta2	9.36989	9.51614	9.45287	0.00151141	0.00136571	0.00142693	5.21021	6.21859	6.33055	0.0270129	0.0134282	0.0124255	5.61196	5.28183	6.63201	0.0204471	0.0257045	0.0100825	5.72228	9.36408	6.70587	0.0189418	0.0015175	0.00957924	12.7451	11.6498	10.0873	0.00014566	0.000311224	0.00091925	7.24747	7.70275	6.88455	0.00658106	0.0048	0.0084634	10.8919	8.90953	10.073	0.000526256	0.00207952	0.000928369	12.6572	8.58816	11.2051	0.000154814	0.0025984	0.000423582	8.36204
Arrdc3	9.15416	10.805	9.96304	0.00175518	0.000558949	0.0010019	5.45548	4.60668	4.18412	0.0227895	0.0410441	0.0550117	4.95644	4.72001	4.59254	0.0322079	0.0379433	0.0414485	5.75514	6.3306	5.28593	0.0185153	0.0124251	0.0256316	6.88215	7.20675	4.92096	0.00847746	0.00676943	0.0330098	6.06531	6.25185	5.56692	0.0149334	0.0131222	0.0210955	5.59082	5.46937	6.04501	0.0207489	0.0225712	0.015145	7.83606	5.16184	5.58904	0.00437633	0.0279339	0.0207746	5.91351
Asl	8.49209	9.29966	7.34806	0.00277731	0.00158681	0.00613782	7.09254	7.30422	6.12006	0.00732713	0.00632718	0.0143774	6.92821	6.61138	6.52393	0.0082111	0.0102277	0.0108668	7.65115	5.8407	7.00638	0.0049748	0.0174491	0.00777802	7.11798	4.13671	6.43038	0.00719905	0.0568496	0.0115948	6.70955	6.5389	6.33258	0.00955483	0.0107546	0.012408	5.58034	6.54383	5.94401	0.0209002	0.0107179	0.0162433	8.61258	6.71798	8.1253	0.00255479	0.00949917	0.00358131	7.3115
Aurkb	11.5986	12.7518	12.6751	0.000322449	0.000144988	0.000152904	9.74151	9.29545	8.71566	0.00116819	0.00159144	0.00237862	10.5016	10.3258	8.3422	0.000689765	0.000779148	0.00308141	12.0564	12.3847	10.9848	0.000234783	0.000187	0.000493457	11.8862	12.0787	11.4472	0.000264179	0.000231184	0.000358136	9.65643	11.1768	10.9004	0.00123915	0.000431962	0.000523189	8.46777	13.2421	14.3934	0.00282454	0.00010321	4.64692e-05	13.7096	10.711	13.7933	7.46435e-05	0.000596568	7.04396e-05	9.80132
Bmp6	12.0498	13.9423	11.3965	0.000235851	6.35252e-05	0.000370939	10.9629	9.10191	8.88045	0.000501016	0.00181991	0.00212187	9.57405	9.63177	9.64923	0.00131197	0.00126052	0.00124535	10.2772	10.2118	9.4723	0.000805843	0.000843204	0.00140785	10.5201	11.0923	10.3103	0.000680961	0.000458008	0.00078755	9.42164	8.94245	9.25951	0.00145816	0.00203261	0.00163158	9.63193	8.98219	10.597	0.00126037	0.00197739	0.000645632	11.7663	10.3453	10.5666	0.00028708	0.000768675	0.000659369	11.0101
Cd81	4.58008	4.60654	5.18502	0.0418079	0.041048	0.0274886	3.64702	4.02362	4.22473	0.0798246	0.0614852	0.0534846	4.06069	4.15981	3.7383	0.0599253	0.0559464	0.0749305	4.516	4.98794	4.14354	0.0437066	0.0315124	0.056581	4.5127	4.94824	5.29611	0.0438068	0.0323915	0.0254514	5.03842	4.55586	4.89362	0.0304287	0.0425157	0.0336415	5.01385	5.09662	5.47448	0.0309514	0.0292257	0.0224914	5.03628	3.90904	4.74579	0.0304739	0.0665673	0.0372713	2.87047
Csrp1	9.54393	10.9109	8.26913	0.00133965	0.000519399	0.00324149	7.22588	6.67774	5.94087	0.00668025	0.00976786	0.0162787	6.21824	6.08385	6.0324	0.0134314	0.0147428	0.015278	6.62677	6.69969	6.67111	0.0101191	0.00962038	0.00981289	7.0087	7.1782	7.96829	0.00776553	0.00690473	0.00399305	5.94554	6.39239	5.92794	0.0162261	0.0119042	0.0164252	6.61938	6.21974	6.20967	0.0101711	0.0134175	0.0135115	8.60018	6.53898	7.68079	0.00257685	0.010754	0.00487362	6.91697
Ddit3	3.65477	4.19538	2.47681	0.0793971	0.0545837	0.179641	2.0836	1.06708	0.734932	0.235924	0.477285	0.600846	1.55905	1.86162	2.50218	0.339374	0.275167	0.17651	1.70926	2.44244	1.84548	0.305817	0.183972	0.278263	1.38392	1.9692	2.58569	0.383175	0.255395	0.166582	1.08048	1.48458	0.926746	0.472872	0.357353	0.526043	0.341488	0.719479	0.421101	0.789227	0.607317	0.746855	2.05572	0.558853	1.95053	0.240529	0.678842	0.258721	1.64631
Emd	9.18789	11.134	8.1664	0.00171463	0.000444986	0.00348071	8.6463	7.01569	6.66083	0.00249576	0.007728	0.00988305	7.39047	7.35117	7.23572	0.00595999	0.00612461	0.00663485	7.71636	7.02601	7.24642	0.00475492	0.00767292	0.00658583	7.89077	5.95289	7.05154	0.00421347	0.0161437	0.00753832	7.48713	7.57026	7.47079	0.00557379	0.00526167	0.00563725	7.07643	7.36939	7.27431	0.00740941	0.00604772	0.00645973	8.92664	7.73324	8.28868	0.00205501	0.00469961	0.00319784	7.66907
Ethe1	9.29681	8.96396	8.39767	0.00158995	0.00200253	0.00296518	6.02639	6.19971	7.42754	0.0153418	0.013605	0.0058088	8.02748	6.46735	8.01338	0.00383254	0.0113014	0.00387018	6.71062	4.72392	6.23932	0.00954778	0.0378408	0.0132367	6.96847	2.89348	5.27908	0.00798514	0.134578	0.0257537	6.41617	5.92912	6.25472	0.0117095	0.0164118	0.0130961	7.60813	7.03629	6.42053	0.00512537	0.00761842	0.0116742	8.72778	7.40175	8.21469	0.00235872	0.00591359	0.00336613	7.56684
Gadd45g	7.2919	7.87976	6.88464	0.00638143	0.00424576	0.00846283	4.43713	5.2232	4.67725	0.0461626	0.0267707	0.0390847	5.48205	5.3878	5.64118	0.0223737	0.0238842	0.0200371	6.24601	6.36797	6.51032	0.0131754	0.0121074	0.0109698	5.75805	6.33421	6.10855	0.018478	0.0123941	0.0144925	4.7231	5.26	4.9584	0.037862	0.0260966	0.0321642	5.50369	5.6225	5.67013	0.0220406	0.0202982	0.0196391	7.41001	5.21443	6.55586	0.00587982	0.0269339	0.0106289	6.06764
Gpr19	9.92406	10.0931	9.84555	0.00102934	0.000915544	0.00108691	8.77882	9.21345	8.44381	0.00227673	0.00168452	0.00287184	9.52439	9.29054	9.23859	0.00135791	0.00159686	0.00165542	10.2596	9.65918	9.75604	0.00081573	0.00123679	0.00115649	9.59267	9.95599	10.4608	0.00129515	0.00100681	0.000709532	9.05796	9.4146	8.95406	0.00187621	0.00146529	0.00201632	9.85881	9.40052	9.31317	0.00107697	0.00147966	0.00157201	10.6489	10.0244	10.1635	0.000622819	0.000960202	0.000871955	9.66821
H3f3b	2.22721	2.12176	1.44954	0.213571	0.229767	0.366138	-0.0701485	0.0452576	-0.159803	1.04982	0.969117	1.11713	0.402027	0.331154	0.252472	0.756794	0.7949	0.839457	0.727083	1.09352	0.45752	0.604124	0.468618	0.728237	0.449909	1.23535	1.04659	0.732089	0.424739	0.48411	0.637594	1.38099	0.701836	0.642784	0.383956	0.614789	0.448193	0.77792	0.870316	0.732961	0.583207	0.547027	1.61619	0.234104	1.26475	0.326195	0.850213	0.416171	0.000310898
Hebp2	9.4389	9.83807	9.73849	0.00144081	0.00109256	0.00117064	7.48153	7.75512	7.26764	0.00559544	0.00462889	0.00648969	8.21201	8.27112	8.16907	0.0033724	0.00323702	0.00347429	8.7106	9.23483	8.70446	0.00238697	0.00165973	0.00239715	8.77005	9.34021	8.99204	0.00229062	0.00154282	0.00196393	8.79263	8.86148	8.73674	0.00225503	0.00214996	0.00234412	8.78271	8.93136	9.16771	0.0022706	0.0020483	0.00173878	10.0919	8.60081	10.2955	0.000916278	0.00257571	0.00079572	9.05618
Hist2h2ab	9.23552	10.1969	8.83747	0.00165894	0.000851978	0.00218604	7.61194	8.135	8.26782	0.00511183	0.00355731	0.00324442	8.81036	8.71811	8.24408	0.00222749	0.00237458	0.00329826	9.00896	9.68918	9.02987	0.00194104	0.00121134	0.00191311	9.7693	9.74172	10.0164	0.0011459	0.00116802	0.000965532	8.23413	8.9802	8.39193	0.00332107	0.00198012	0.00297699	8.37931	8.48366	8.30791	0.00300314	0.0027936	0.0031555	9.78208	9.83478	10.6674	0.0011358	0.00109506	0.000614881	9.8782
Icam1	9.76443	11.7844	10.9613	0.00114978	0.000283496	0.000501569	7.87587	6.72289	7.23964	0.00425723	0.00946691	0.00661686	8.11008	8.36212	7.73275	0.00361929	0.00303915	0.00470122	9.74061	8.73919	9.33125	0.00116892	0.00234014	0.00155244	8.3566	6.719	9.15991	0.00305079	0.00949248	0.00174821	8.56533	8.03095	7.74656	0.00263985	0.00382335	0.00465643	8.48272	10.2844	18.2961	0.00279543	0.000801855	3.10699e-06	8.46607	8.74058	9.86285	0.00282786	0.00233789	0.00107395	9.08768
LOC100362827	5.23211	5.34412	5.06579	0.0266058	0.0246184	0.029857	2.78997	2.30644	2.33794	0.144589	0.202158	0.197792	3.23829	3.13997	2.73678	0.105968	0.113442	0.150019	3.8705	4.14082	3.41645	0.0683694	0.0566879	0.0936581	2.66166	3.18613	3.25498	0.158038	0.10987	0.10475	3.22399	3.52469	3.18032	0.107024	0.0868886	0.110314	3.81713	3.732	3.96881	0.0709463	0.0752584	0.0638657	3.79464	2.65148	3.32412	0.072061	0.159157	0.0998483	3.45366
Mcm5	12.394	15.6799	13.8394	0.000185794	1.90494e-05	6.82202e-05	10.408	9.46954	8.76195	0.000735981	0.00141054	0.00230352	10.795	9.4979	9.30745	0.000562849	0.00138308	0.00157826	10.6894	11.1174	10.9057	0.000605565	0.000450121	0.000521249	11.3517	12.995	11.9282	0.00038266	0.000122498	0.000256594	10.0067	9.76844	9.28683	0.000972054	0.00114659	0.00160098	12.6865	12.5648	12.2945	0.000151695	0.000165049	0.000199061	13.1573	11.2786	11.1106	0.000109457	0.000402533	0.000452237	11.1683
Mdk	4.62064	5.83294	4.8124	0.0406488	0.0175432	0.0355896	3.78674	4.12749	3.6183	0.0724568	0.0572139	0.0814297	3.70028	3.46407	3.17187	0.0769314	0.0906171	0.110961	3.97451	5.34652	4.38048	0.0636141	0.0245774	0.0480113	4.14807	5.02603	5.72132	0.0564036	0.0306912	0.0189545	3.93786	4.59926	4.4399	0.0652508	0.0412559	0.046074	4.66892	4.79767	4.48492	0.0393112	0.0359548	0.0446585	5.68135	4.2177	4.99878	0.0194869	0.0537458	0.0312764	3.51345
Mki67	10.2988	12.3864	10.9002	0.000793891	0.000186773	0.000523238	11.0986	8.84728	8.21332	0.000456011	0.00217121	0.00336934	10.8594	9.45642	8.5344	0.000538249	0.00142343	0.00269706	12.0025	11.5274	11.491	0.000243712	0.000338765	0.000347439	14.4049	14.7641	10.5024	4.61006e-05	3.59396e-05	0.000689376	9.55812	10.5554	10.47	0.00132653	0.000664509	0.000705056	12.809	13.3989	13.8407	0.000139347	9.25857e-05	6.81617e-05	14.2953	10.9882	12.9234	4.97367e-05	0.000492294	0.000128727	11.5224
Mt1m	5.53067	6.6174	5.7619	0.0216322	0.0101851	0.0184287	4.39552	1.96099	2.3828	0.0475135	0.256852	0.191737	3.2937	3.41184	2.3683	0.101976	0.0939579	0.193673	3.69476	4.58582	3.4306	0.0772266	0.0416418	0.0927442	2.81207	4.13572	4.97661	0.142391	0.0568886	0.0317609	3.30816	4.51516	3.5439	0.100959	0.0437321	0.0857395	3.03217	2.12071	3.38978	0.122244	0.229933	0.0954055	4.65199	3.0186	3.59522	0.039775	0.123399	0.0827429	2.60419
Myadm	8.15559	8.36642	8.57409	0.00350689	0.0030301	0.00262386	5.70385	6.46368	6.72812	0.0191854	0.0113303	0.00943265	7.54718	7.64761	7.3063	0.00534653	0.00498701	0.00631808	8.1542	7.75938	8.18425	0.00351027	0.00461522	0.00343792	8.70686	7.9799	8.54561	0.00239317	0.00396105	0.00267618	7.58737	7.31171	7.60134	0.00519964	0.00629441	0.00514954	5.95847	7.70098	6.10055	0.0160814	0.00480589	0.0145731	8.40573	7.80952	8.83679	0.00294866	0.00445759	0.00218707	7.33266
Myh9	6.52138	7.65201	6.24475	0.010886	0.00497181	0.0131869	6.11609	5.8485	5.72151	0.014417	0.017355	0.0189519	6.12512	6.07406	5.79846	0.014327	0.0148432	0.0179676	6.67111	7.03739	6.3546	0.00981285	0.00761261	0.0122201	6.08849	7.22376	7.76374	0.0146955	0.00669008	0.00460131	6.18514	6.25857	6.07276	0.0137431	0.0130612	0.0148566	6.41292	6.87115	6.8085	0.011736	0.00854239	0.0089215	8.00973	5.86645	6.3945	0.00388	0.0171404	0.0118868	5.83527
ND6	1.31073	0.900604	5.65971	0.403117	0.535662	0.0197814	2.5964	1.65905	1.94609	0.165351	0.316648	0.259519	2.94101	2.59315	2.38886	0.130217	0.165724	0.190933	2.44879	4.02063	3.21158	0.183165	0.0616126	0.107949	3.19258	2.18884	1.79621	0.10938	0.219328	0.287931	3.40116	2.75523	2.89794	0.0946559	0.148113	0.134163	4.44462	4.09433	4.31696	0.0459235	0.058544	0.0501724	2.54828	2.18358	2.34233	0.170959	0.220128	0.197192	2.09952
Nrip2	15.1502	14.2205	10.3088	2.75e-05	5.23848e-05	0.000788374	8.71119	8.17725	7.24835	0.002386	0.00345464	0.00657702	9.34473	9.80032	9.72711	0.001538	0.00112153	0.0011799	10.1568	10.9818	9.83362	0.000875965	0.000494487	0.00109593	10.2409	11.7408	10.9092	0.000826386	0.000292189	0.000519987	8.74935	10.1963	8.62451	0.00232371	0.000852308	0.00253375	8.32101	8.9004	7.91091	0.003127	0.00209273	0.00415506	11.377	8.33467	11.622	0.000376	0.00309753	0.000317261	10.7997
Pdpn	6.09542	6.86647	6.25978	0.014625	0.0085701	0.0130502	3.78154	3.60754	4.34317	0.072718	0.0820392	0.0492691	3.88112	4.15212	4.26339	0.067868	0.0562456	0.0520706	4.35902	4.67967	4.72138	0.0487309	0.0390193	0.0379073	4.52118	5.87152	6.89481	0.04355	0.0170803	0.00840339	4.12503	4.56207	3.95813	0.0573116	0.0423331	0.0643405	4.02736	4.55002	4.29805	0.061326	0.042688	0.0508344	6.05726	3.54755	5.46572	0.015017	0.0855226	0.0226284	4.26199
Pmf1	9.95715	11.9651	9.46349	0.001006	0.000250118	0.00141646	9.02093	8.32751	7.90862	0.001925	0.00311293	0.00416166	8.57842	8.30567	8.28042	0.002616	0.00316041	0.00321621	9.18936	9.25791	8.68863	0.00171289	0.0016334	0.0024236	9.18969	10.3443	10.3771	0.00171249	0.000769252	0.000751913	8.83312	9.0571	8.66977	0.00219263	0.00187734	0.0024555	8.35084	8.63123	8.64985	0.003063	0.00252198	0.00248963	10.4258	8.76791	9.81752	0.000727	0.00229401	0.00110824	8.92174
Ppdpf	4.21783	5.32637	4.38833	0.053741	0.0249231	0.047751	3.58358	3.01522	3.04544	0.083413	0.123688	0.121124	3.16181	3.187	3.07264	0.111738	0.109804	0.118862	3.65732	4.11735	3.47034	0.0792571	0.0576174	0.090224	3.92422	4.51193	4.82701	0.0658709	0.0438301	0.035231	3.60264	3.71824	3.72079	0.0823186	0.0759799	0.0758454	3.30876	3.76709	3.43325	0.100917	0.0734501	0.0925738	4.43959	3.84881	4.71191	0.046084	0.0694054	0.0381571	3.49341
Prim1	9.44473	11.3149	8.77945	0.001435	0.000392542	0.00227573	8.60121	7.79976	7.6194	0.002575	0.00448786	0.00508547	8.59339	7.42476	7.23696	0.002589	0.00582001	0.00662917	8.4398	8.00363	7.83666	0.00287982	0.00389643	0.00437452	7.90786	9.33251	9.40956	0.00416387	0.00155108	0.00147042	7.50136	7.89619	7.42355	0.00551907	0.00419768	0.0058249	8.00231	7.44935	7.81349	0.0039	0.00572166	0.00444533	9.72578	8.15334	9.10121	0.001181	0.00351237	0.0018208	8.03827
Prtfdc1	10.4478	10.7534	10.9749	0.000716	0.00057932	0.000496859	8.5153	7.86497	7.71061	0.002733	0.00428953	0.00477393	8.26135	8.35013	8.33946	0.003259	0.00306451	0.00308726	8.62074	9.06147	8.85023	0.00254038	0.00187166	0.00216677	8.29186	8.48621	8.54789	0.00319081	0.00278867	0.00267195	8.4711	8.49762	8.14701	0.00281802	0.0027667	0.00352781	8.66303	8.80602	8.68825	0.002467	0.00223421	0.00242424	9.24419	8.23279	9.0746	0.001649	0.00332417	0.0018547	8.55219
Rbm3	6.80085	8.2575	6.52853	0.00896894	0.00326772	0.0108322	4.77485	4.84447	4.5525	0.0365281	0.0348071	0.0426148	5.08012	4.92692	4.57252	0.0295618	0.0328738	0.0420276	5.46626	6.14549	5.39282	0.02262	0.0141261	0.0238012	4.97847	5.80157	5.63244	0.0317198	0.0179289	0.0201589	4.87111	4.92325	4.75008	0.0341703	0.0329574	0.0371608	4.6874	4.89471	4.79366	0.0388107	0.033616	0.0360549	5.90909	4.81892	6.01173	0.0166413	0.0354292	0.0154985	5.31777
RGD1561694	7.70998	9.47477	8.22828	0.004776	0.00140543	0.00333457	5.17048	4.24175	3.92473	0.027767	0.0528575	0.0658474	4.67507	4.57774	4.54486	0.039144	0.0418758	0.0428413	5.1146	5.95111	5.03201	0.0288638	0.0161636	0.0305642	6.01525	5.95758	5.47891	0.0154608	0.0160912	0.0224225	4.85742	5.16919	4.65551	0.0344961	0.0277919	0.0396783	4.78902	4.96245	4.93685	0.036171	0.0320741	0.0326483	6.49525	4.97726	6.0146	0.011085	0.0317465	0.0154677	5.9241
Rnf41	8.01905	7.82846	7.38804	0.003855	0.00439946	0.00597005	7.16732	6.87981	6.70958	0.006957	0.00849121	0.00955465	7.48811	7.41887	7.44924	0.00557	0.00584381	0.0057221	7.855	8.39415	7.53169	0.00431927	0.00297242	0.00540423	6.79305	7.89767	7.39342	0.00901753	0.00419339	0.00594784	7.56614	7.48419	7.28168	0.00527673	0.00558516	0.00642681	7.43696	7.62648	7.7312	0.005771	0.00506057	0.00470627	8.27693	6.65989	7.45955	0.003224	0.0098895	0.00568133	7.15616
Rplp1	-1.15966	-0.0224991	-1.15966	2.23405	1.01572	2.23405	0.233183	-1.01711	-1.30248	0.850756	2.02386	2.46653	-0.459984	-1.01002	-1.34923	1.37553	2.01394	2.54776	-1.03805	-0.735205	-0.082695	2.05345	1.66463	1.05899	1.54569	0.511	-0.909302	0.342533	0.701736	1.87814	-0.936457	-0.3144	-0.962044	1.91382	1.24349	1.94807	-0.641613	-1.02061	-0.344299	1.56007	2.02877	1.26953	0.429001	-0.875664	-0.750357	0.742776	1.83485	1.68221	-1.24507
Rrm2	9.45886	11.3178	7.7355	0.00142101	0.000391735	0.00469226	7.81914	7.52646	7.14015	0.00442798	0.00542388	0.00708924	9.45132	7.82015	7.24854	0.00142846	0.00442487	0.00657614	9.12959	10.3194	9.25041	0.00178534	0.000782619	0.00164191	11.4787	12.8836	9.88467	0.000350396	0.000132326	0.00105783	8.98671	9.20607	9.50547	0.00197121	0.00169315	0.00137584	14.3834	13.4581	12.1423	4.67903e-05	8.88631e-05	0.000221208	11.9412	9.3971	11.4589	0.000254289	0.00148317	0.000355235	10.3439
Rsad2	12.5393	12.8758	12.0827	0.000168	0.000133047	0.000230533	6.56074	7.0602	7.01253	0.010593	0.0074932	0.00774493	9.79202	10.1487	9.16572	0.001128	0.00088091	0.00174117	10.9022	9.17566	11.2646	0.000522537	0.00172923	0.000406468	9.00487	8.41428	8.33057	0.00194655	0.00293123	0.00310633	9.44859	8.55685	8.48869	0.00143117	0.00265541	0.00278387	8.75852	9.6606	8.6934	0.002309	0.00123557	0.00241561	9.21646	9.43278	10.2834	0.001681	0.00144694	0.000802384	9.84278
Sesn2	6.86489	6.72797	5.1729	0.00857951	0.00943361	0.0277205	4.89533	4.12859	3.57763	0.0336015	0.0571704	0.083758	4.78733	4.16474	4.00403	0.0362135	0.0557555	0.0623256	5.39122	6.0122	5.28987	0.0238277	0.0154935	0.0255618	4.03525	5.71496	6.37831	0.0609914	0.0190381	0.0120209	4.52496	4.16641	4.22371	0.0434362	0.055691	0.0535225	3.68842	3.86611	3.81558	0.0775666	0.068578	0.0710224	6.28487	3.66716	4.71599	0.0128253	0.0787181	0.0380493	5.15366
Slc16a6	10.0828	11.3764	9.97231	0.000922102	0.000376145	0.000995484	6.48949	5.72901	5.00246	0.0111294	0.0188536	0.0311967	5.84499	5.65673	5.56327	0.0173973	0.0198223	0.0211489	6.32303	6.38033	6.04472	0.0124904	0.0120041	0.0151481	5.57991	7.29757	6.70229	0.0209064	0.00635642	0.00960309	5.4857	5.62583	4.89817	0.0223172	0.0202514	0.0335354	4.68212	5.37277	4.99882	0.038953	0.0241343	0.0312755	7.5582	4.96726	6.12602	0.00530585	0.0319673	0.014318	6.64883
Slc20a1	8.43168	12.6381	7.15282	0.00289609	0.000156877	0.00702726	7.4391	6.0034	5.99634	0.00576246	0.0155883	0.0156647	5.79364	6.01805	6.26138	0.0180277	0.0154307	0.0130358	7.30666	6.89308	7.10261	0.00631651	0.00841347	0.00727615	5.83918	7.96098	8.59408	0.0174675	0.00401334	0.00258776	5.58071	5.57452	4.97079	0.0208948	0.0209846	0.0318893	4.11756	5.42711	4.34473	0.057609	0.0232422	0.049216	8.16092	5.51797	5.8401	0.00349396	0.0218235	0.0174564	7.0323
Slc43a2	11.179	11.0888	12.0398	0.000431305	0.000459118	0.000237494	6.69339	6.89654	5.61377	0.00966246	0.00839332	0.0204214	7.65181	7.24734	6.78585	0.0049725	0.00658163	0.00906264	7.61449	8.11226	7.40839	0.00510281	0.00361383	0.00588644	7.23464	8.62768	7.7495	0.00663981	0.0025282	0.00464696	7.86609	8.02739	7.43611	0.00428618	0.00383278	0.00577442	6.96236	7.27389	7.17145	0.00801901	0.00646161	0.00693709	9.48807	7.46376	8.21312	0.00139253	0.00566479	0.0033698	7.59886
Slfn13	11.6754	13.8864	12.4234	0.000305739	6.60335e-05	0.00018205	10.4042	9.58251	9.17179	0.000737945	0.0013043	0.00173387	11.2377	10.3436	9.9969	0.000414108	0.0007696	0.000978663	11.334	12.2571	11.6299	0.000387362	0.000204282	0.000315547	11.9629	14.9644	13.2455	0.000250501	3.12801e-05	0.00010297	10.6172	10.8177	10.1087	0.000636662	0.00055405	0.000905704	11.0658	11.8349	10.7098	0.000466513	0.000273747	0.000597061	14.4737	11.9192	13.0033	4.39532e-05	0.000258203	0.000121787	11.9132
Stat3	7.90998	12.9502	7.3761	0.00415777	0.000126355	0.00601965	7.6831	5.62185	5.27121	0.00486581	0.0203073	0.0258946	5.37269	4.91054	4.74876	0.0241356	0.0332491	0.0371947	5.89103	5.78817	6.30428	0.0168509	0.0180962	0.0126538	4.55208	6.69817	8.3164	0.0426271	0.00963051	0.00313699	4.80129	5.08087	4.3344	0.0358648	0.0295464	0.0495697	3.9642	4.50932	4.63027	0.0640704	0.0439097	0.0403784	7.78629	4.09811	5.82892	0.00452996	0.0583908	0.0175922	5.8191
Stmn4	13.7008	15.0506	11.8254	7.51009e-05	2.94661e-05	0.000275552	10.7012	8.29703	7.87854	0.00060064	0.0031794	0.00424936	9.3994	8.86648	8.04758	0.00148081	0.00214251	0.00377952	9.02047	8.6392	9.38466	0.0019256	0.00250807	0.00149602	12.9253	11.4029	9.08486	0.000128559	0.000369309	0.00184156	9.04845	9.45393	8.85734	0.00188863	0.00142588	0.00215613	10.6983	9.57545	10.6454	0.000601841	0.0013107	0.000624346	12.2274	8.85297	11.5641	0.000208539	0.00216267	0.000330274	10.3979
Tagln	8.03896	9.90845	9.30757	0.00380216	0.00104054	0.00157813	5.42965	4.94695	4.70293	0.0232014	0.0324204	0.0383951	4.46772	4.63848	4.15247	0.0451943	0.0401495	0.0562317	5.68835	6.24932	5.28833	0.0193926	0.0131452	0.0255891	9.4282	7.65872	8.17994	0.00145154	0.00494874	0.00344819	5.93139	5.16644	5.04914	0.0163861	0.0278449	0.0302036	6.87362	6.89699	6.11841	0.00852773	0.00839072	0.0143938	10.1877	6.43867	8.99721	0.000857401	0.0115284	0.0019569	6.04049
Tgfb1i1	12.7553	13.8974	12.7408	0.000144637	6.55352e-05	0.000146092	10.9264	11.0264	10.8485	0.000513833	0.000479419	0.000542349	10.3488	10.311	10.6966	0.000766833	0.000787201	0.000602565	11.5001	12.4105	11.1429	0.000345241	0.000183688	0.000442239	12.7921	13.084	12.8151	0.000140987	0.000115166	0.000138765	12.2751	13.0278	12.6464	0.00020176	0.000119744	0.000155977	12.2757	12.5123	13.032	0.00020167	0.000171171	0.000119395	13.6669	12.4487	14.8502	7.68881e-05	0.000178881	3.38558e-05	11.8096
Tgif1	6.59603	7.98095	4.89036	0.0103371	0.00395818	0.0337174	5.77326	5.834	5.30411	0.0182841	0.0175304	0.0253108	5.66059	5.62326	5.24325	0.0197693	0.0202876	0.0264012	6.13419	6.26247	5.97486	0.0142372	0.0130259	0.0158997	7.40966	7.13489	5.64298	0.00588126	0.00711515	0.0200122	5.74763	6.26449	5.65056	0.018612	0.0130077	0.0199072	6.36444	6.40742	6.75643	0.012137	0.0117808	0.00924938	8.21209	6.40296	6.79544	0.00337222	0.0118173	0.0090026	5.43751
Thbs1	11.4554	12.5989	9.54981	0.000356102	0.0001612	0.0013342	10.0187	8.3082	8.07746	0.000964019	0.00315487	0.00370206	8.75514	8.45553	7.85995	0.00231442	0.0028486	0.00430447	9.39733	10.3199	10.4618	0.00148294	0.000782335	0.000709045	17.0138	12.2926	10.8402	7.55667e-06	0.000199326	0.000545472	8.6173	7.93155	9.00133	0.00254645	0.00409605	0.00195133	12.3512	12.5561	12.2276	0.000191384	0.000166054	0.000208514	13.1924	10.8815	12.4476	0.000106832	0.000530099	0.000179021	9.33377
Tmco4	10.6744	12.0009	9.93802	0.000611893	0.000243991	0.00101943	8.92879	7.39666	7.04285	0.00205195	0.00593448	0.00758389	7.46622	7.46344	7.481	0.00565515	0.00566605	0.00559751	8.2485	8.46033	7.92198	0.00328817	0.00283915	0.00412331	7.44245	9.33011	8.40087	0.00574908	0.00155367	0.00295861	7.4245	7.95071	7.21852	0.00582106	0.004042	0.00671445	6.81793	7.17785	7.47785	0.00886339	0.00690639	0.00560973	9.66001	7.36978	8.62256	0.00123609	0.00604611	0.00253718	8.30397
Tmem140	11.4266	9.73477	9.60748	0.000363284	0.00117366	0.00128192	7.86168	6.42194	5.47151	0.00429931	0.0116628	0.0225379	6.44644	6.24896	5.9525	0.0114664	0.0131485	0.016148	6.45607	7.00835	6.60631	0.0113902	0.00776741	0.0102637	6.0699	7.13313	6.81198	0.014886	0.00712383	0.0089	5.82533	6.30701	5.25495	0.017636	0.0126299	0.0261881	6.09538	5.99955	5.60559	0.0146254	0.0156299	0.0205375	8.22435	6.23698	7.17257	0.00334367	0.0132581	0.00693172	7.04826
Tmem171	11.0611	11.2711	9.57803	0.000468023	0.000404643	0.00130836	7.06695	7.82266	8.05857	0.00745823	0.00441719	0.00375084	8.25752	8.56832	8.30799	0.00326768	0.00263438	0.00315534	9.07236	8.75431	9.26835	0.00185758	0.00231575	0.00162162	10.2203	9.82793	10.1913	0.000838257	0.00110027	0.000855314	7.72851	8.0609	7.78022	0.00471504	0.00374478	0.00454903	7.95886	8.55005	7.88791	0.00401924	0.00266796	0.00422184	9.70369	8.82535	10.4688	0.00119922	0.00220447	0.000705641	8.51123
Tmem194	10.3212	11.2977	9.38641	0.000781653	0.000397241	0.0014942	9.36233	8.78034	8.30954	0.00151935	0.00227434	0.00315195	9.36474	9.24432	9.14964	0.00151681	0.00164885	0.0017607	9.70056	10.0288	9.96965	0.00120182	0.000957277	0.000997323	9.08805	10.581	10.91	0.00183748	0.000652842	0.000519708	9.73427	9.45243	9.50297	0.00117407	0.00142737	0.00137823	8.9132	9.54932	9.14333	0.00207424	0.00133465	0.00176842	11.6926	9.39364	9.37137	0.00030212	0.00148674	0.00150986	9.16421
Tnfrsf12a	7.62598	7.2643	5.45056	0.00506234	0.00650471	0.0228675	3.64187	4.7451	4.95157	0.0801104	0.0372892	0.0323167	4.60653	4.95868	4.81989	0.0410483	0.032158	0.0354053	5.1898	4.38728	5.205	0.0273977	0.0477855	0.0271107	5.51452	4.49229	4.58381	0.0218758	0.0444309	0.0416998	4.38673	4.08717	4.09718	0.0478037	0.0588355	0.0584286	3.81721	4.84015	4.21546	0.0709424	0.0349116	0.0538293	5.25565	4.98525	6.38475	0.0261754	0.031571	0.0119674	4.47851
Tpm4	6.80809	6.50981	6.84912	0.008924	0.0109737	0.00867378	4.90185	5.65457	6.1793	0.03345	0.0198521	0.013799	5.9722	5.59743	5.86567	0.015929	0.0206541	0.0171498	6.61638	7.03599	6.74022	0.0101923	0.00762	0.00935391	7.11723	6.7866	6.93225	0.00720279	0.00905797	0.0081881	6.26854	6.3274	6.38002	0.0129713	0.0124527	0.0120067	6.89625	7.05201	6.4879	0.008395	0.00753588	0.0111416	7.42006	7.02208	7.61982	0.005839	0.00769386	0.00508399	6.70606
Trap1	7.85409	9.43307	7.06329	0.004322	0.00144664	0.0074772	7.94608	6.45179	6.18934	0.004055	0.011424	0.0137032	6.90955	6.63765	6.76601	0.008318	0.0100431	0.00918816	7.33732	7.58097	6.92514	0.00618367	0.00522278	0.00822858	6.9957	8.08138	8.08413	0.00783583	0.00369201	0.00368499	6.85981	7.15115	6.79868	0.00860975	0.00703543	0.00898245	6.85877	6.78624	7.03123	0.008616	0.00906019	0.00764522	8.44926	6.60392	7.67284	0.002861	0.0102807	0.00490056	6.97537
Tuba1b	3.09371	4.06995	2.7898	0.117139	0.059542	0.144606	3.00233	2.16068	1.86063	0.124798	0.223651	0.275356	2.32047	2.38383	2.01081	0.200202	0.1916	0.248134	2.87321	2.51309	2.57465	0.136483	0.17518	0.167863	2.44667	2.70656	3.07883	0.183434	0.153194	0.118353	2.21702	2.15	2.21797	0.215085	0.225312	0.214943	2.38964	2.8386	2.71381	0.190829	0.139796	0.152427	3.78494	2.38053	3.00326	0.0725469	0.192039	0.124718	2.45635
Tuba1c	8.91062	11.8612	10.0138	0.00207795	0.000268791	0.000967269	7.2376	6.64618	6.46432	0.00662623	0.00998391	0.0113252	7.0507	7.2748	6.23595	0.00754271	0.00645754	0.0132676	7.33003	7.32915	7.71651	0.00621501	0.00621879	0.00475443	6.92503	7.81015	8.11558	0.00822919	0.00445566	0.00360552	6.98495	7.14056	7.15504	0.00789441	0.00708722	0.00701646	5.43225	6.47442	5.44399	0.0231596	0.0112462	0.0229719	8.46708	6.78563	8.31013	0.00282588	0.00906404	0.00315065	7.8081
Tubb3	9.13046	9.86628	8.52056	0.00178425	0.00107141	0.00272305	5.73296	5.38708	4.7998	0.0188021	0.0238962	0.0359018	4.55228	5.00702	4.81555	0.0426214	0.0310982	0.035512	5.26913	5.58885	4.76655	0.0259318	0.0207773	0.0367389	4.39068	6.85252	5.57378	0.0476732	0.00865336	0.0209954	4.95757	5.46458	5.06964	0.0321828	0.0226463	0.0297774	5.06799	5.54115	6.05129	0.0298115	0.0214757	0.0150793	6.99047	4.79283	6.55305	0.00786428	0.0360758	0.0106497	3.77385
Vcl	7.45079	7.73203	7.7693	0.00571597	0.00470356	0.0045836	5.98441	5.92543	6.07767	0.0157947	0.0164539	0.014806	6.42312	6.47563	6.1685	0.0116533	0.0112368	0.0139026	6.6573	6.93612	6.8248	0.00990728	0.00816621	0.00882128	7.75674	6.80053	6.33247	0.00462369	0.0089709	0.012409	6.25986	6.63551	6.97932	0.0130495	0.010058	0.00792528	7.34868	7.48832	7.08507	0.00613516	0.00556919	0.00736515	7.8801	6.56252	7.13689	0.00424476	0.01058	0.00710527	6.98054
Zfp36	8.72545	8.23618	4.87845	0.00236253	0.00331637	0.0339969	6.27603	4.93172	5.24439	0.0129041	0.0327647	0.0263803	5.19897	5.11602	4.16439	0.0272241	0.0288353	0.0557692	5.61218	5.96902	5.97557	0.020444	0.0159641	0.0158918	5.93008	7.10712	6.96916	0.0164009	0.00725344	0.0079813	5.37221	5.1778	5.15452	0.0241436	0.0276266	0.028076	5.44065	4.82157	5.28226	0.0230251	0.0353641	0.025697	7.5188	4.22611	4.56526	0.00545276	0.0534335	0.0422395	5.42215
[truncated: 5 more columns]
